# Supplementary material for: Antimicrobial Resistance and Genetic Lineages of Staphylococcus aureus from Wild Rodents: First Report of mecC-Positive Methicillin-Resistant S. aureus (MRSA) in Portugal
Source: Animals (Basel). 2021 May 25;11(6):1537. doi: 10.3390/ani11061537 (PMC8229929; doi:10.3390/ani11061537)
Supplement: Supplementary file 1 [file animals-11-01537-s001.zip]

Archive with 1 entries (1 files):
- animals-1188877-supplementary.pdf
